# Supplementary material for: Type 2 Low Biomarker Stability and Exacerbations in Severe Uncontrolled Asthma
Source: Biomolecules. 2023 Jul 13;13(7):1118. doi: 10.3390/biom13071118 (PMC10377379; doi:10.3390/biom13071118)
Supplement: Supplementary file 1 [file biomolecules-13-01118-s001.zip]

Archive with 1 entries (1 files):
- biomolecules-2478108-supplementary.pdf
